# Supplementary material for: Impact of the Italian Healthcare Outcomes Program (PNE) on the Care Quality of the Poorest Performing Hospitals
Source: Healthcare (Basel). 2024 Feb 7;12(4):431. doi: 10.3390/healthcare12040431 (PMC10887701; doi:10.3390/healthcare12040431)
Supplement: Supplementary file 1 [file healthcare-12-00431-s001.zip]

Archive with 1 entries (1 files):
- healthcare-2850157-supplementary.pdf
